# Supplementary material for: A new African Titanosaurian Sauropod Dinosaur from the middle Cretaceous Galula Formation (Mtuka Member), Rukwa Rift Basin, Southwestern Tanzania
Source: PLoS One. 2019 Feb 13;14(2):e0211412. doi: 10.1371/journal.pone.0211412 (PMC6374010; doi:10.1371/journal.pone.0211412)
Supplement: S2 File — (NEX) [file pone.0211412.s002.nex]

#NEXUS
BEGIN DATA;
	DIMENSIONS NTAX=55 NCHAR=532;
	FORMAT DATATYPE = STANDARD GAP = - MISSING = ? SYMBOLS = " 0 1 2 3";
	MATRIX
	Camarasaurus 0100000000000000000010000000000100000000010000000000010001000000101000001000000010000-0000000000000000000000000000001?000000000000000000000000000000010000000000000000000?000000000000001?000000000000000000001000000000?0000010000000010000000000100000000000000000000000000000111111111100000000000000000000000000000000000000000000000000000000000000000000000000000000000000000000000000000000…
	Brachiosaurus 0100000000000010000001001000000100001111?100000000000000?000100?00?00000010000000-00??010000010001100001000000000000100?0000?00000100000000000001?000000000000000000010?0?0?0?00000??000100000000000000000000010?0?000000011?00?01?110110??01000000000010000?0??010000?????????000000000001000000000000000000000000000000000000000000000000000000000000000000000000000000000000000000000000000000…
	Euhelopus 000000??0????0?????????0??????0???????????????01000?010011011100111000110101011011000-00011011000110010??1110?000?1?100????????????????????????????????????????????1110?????0100100010010000100???0100?0000000???????????0?????1???11010?1010000000000010000001000?1000010?0???00000000000011111000000000000000000000000000000000000????00000000000000000000000000000000000000000000000?0000000000000…
	Phuwiangosaurus ?????????????0?????????11???????0010000?0000?0??????1000110?0100111000101101011011000-0??????100011001000101000000??1?001000?0100010000000000000010000000000000000011101011?01001?0?1?111??????1??010000000000100000010?????????010111100?011000?0?001010010101001?????????????000000000?000000011111000000??0000000?000000000000000000?0000000000000?000?00000000000000???00000000000000000000…
	Tangvayosaurus ????????????????????????????????????????????????????????????0??????0?????????1???????????????1?001???????????????0?????0?0010?11001000000000000??10?0000000000000?0????1?11?????????????????????????????????0??????????????????????????0010?1?0000?00101?0?0000?00110?????110100???????0?0?????????00????00???????????0??0????????????????????????????????00???00?????00???0000?????????????????…
	Angolatitan ????????????????????????????????????????????????????????????????????????????????????????????????????????????????????????????????????????????????????????????????????????????00?1100?11000?????????110001110010101000000?1010????????????????????????????????????????????????????????????0????????????111?????????00???00????????????????0???????????????????000????00???????????00000??????0?0?????…
	Andesaurus ????????????????????????????????????????????????????????????1????????????????????????????????01001????0??00?1???00??0???0001001101100000000000??00?000000000000000?????1001???????????????????????01000011???????????????1?11??????????001110001001????????????????????????????????????00???????????00?011111????00???0????????????0?000???????????????00?00?00???????0????000?0???000000000?0?????0…
	Rukwatitan ????????????????????????????????????????????????????????????1?1?1001?1???100???1????????????????????????????????????????1100?01000100000?1010010010100000100000001000101001???0010??1?0111?1?11???0110100110101??0?????????????001111111?1?????????????????????????????????????????????0???????0??0?000??00??1111111??0??????0000000?00?0?????????????????00000???000?0????000??00000000000??000????…
	Malawisaurus 0?0????0??0???????11100???1????00011001101100100000??00010001?1?10111100010010010-0010?011110000000101011100101?011????01101?01001100001010111000011100001101100000101010011??????????????00001111011010000010111010000?0011?????????????????00001011?01???1110000?????????????100000?00000000000?00000000000000000?11000000000000000000?0???????0????000?00000?0?000??0???0000????0000000000000??…
	Diamantinasaurus ??????????????1?????????????????0???0111???101??????????????1??1???????00?????010-?????00100010001?1??11?111001001???????????????????????????????????????????????????10?????????10??10001101000???1100100111000111000011000110110101111101011100?11011111100010111110???????????????????00???????????000???00????000??1111??????????????00??????????????????00000????000??????0?00000??????0?0…
	Tapuiasaurus 1011111111111100011110011111111?00101000111101101011101110001?1??????????1????????00??????????0000010?010110001??1???????????????????????????????????????????????????10???????????????????010111???????????????1?0??111??????????????????????????????100????????????????????????0000000????00???0??0?????00?????????00????111????????????000000000000??00???0???00000??0????????????????????????00…
	Isisaurus ??????????????10?1???0??????????1???0?00?1????????????????????1?1001?100000000010-0001?0011000000010001001000????11101??1101?00001100000?10100000?110000100000001100?101001?0011101??0010100000???01100001101011001?????????????11?01?0?01111000110?????????????????????????????????0??0?00??000?000000?000??0000000??0?00???1111111000?00????0?0?00??0000000000000000000000000000000000000?000000000…
	Opisthocoelicaudia ??????????????????????????????????????????????????????????????????????????????0110000?001100110101100011001011101?11001101?1101001100000000000?011?0011000000000001??1010011111011111?1110111101110111110111111111011111101101-?1?011?111?11111010101101011101111011110010101110???????0000???????00000000000????000??0000?????????0111111?????????????0000000000????00000000000000000000000…
	Rapetosaurus 101010111101111011111000??1111100011111111111101100?10111101111?10011100010010010-0001101111101000011111111010110111111?110100100110100001011100011100000001000011010?01?01?0111111?0001010000111?011010011110110010110?00110???01011011010100000110100001110?0000????0010?????10000000000000000000000000000000000000000000??000000000000011111111111111111111111000000000000000000000000000000000…
	Saltasaurus ??????????????111?101111???????010011101???001??????????????1?0110011100000100010-0000?10111010001111111110010000111010?1111?01011100000011100000101010001000000111???0?001?0011101?11011111110111111111011111111110111????????111111?1???11?111011001110111111111?1???????????1????0??0000?000000000000000000000000000000???0000000000?00???????0???0000000000001111111000000000000000000000000000…
	Neuquensaurus ????????????????????????????????????????????????????????????1?11100111??00?1???10-0000?1011101000101011111001000011101??1111?01011100000?1110000?1?101?001000000111???0??0??1011001111?1111111011101111?011111111110111????????111111110??1?1111011001110110010111111?00???????1???????0000?0000?0000000000000000000??0000???0000000000?00????????????00000000000?000000111111100000000000000000?…
	Alamosaurus ????????????????????????????????????????????????????1??101??1?1110011100000000010-1000?001100?01001001110110000111?????111111110011000011101001001110110110010001110???10011000110111101100110011101111101111011101??111101101-1??111?1011?10101001???1???????11?0?1???????????????????0000?0??0??00000?000??????00???0??????0000000?0000?????????????000?00000???000??????000?111000000000??0?????…
	Paralititan ????????????????????????????????????????????????????????????1???????????????????????????????????01??0????????0??0???0???1000?01010100???010100?00??????0????????????????????????????110110???101?1111111010111?????????????????10????1???????001?1??????????????????????????????????????????????????00???????????000??0??????????????00?0????????????????????00???????????????????11100??????0?????…
	Baurutitan ????????????????????????????????????????????????????????????????????????????????????????????????????????????????????00??111111100?1000001101011001110110010010001??????10011???????????????????????????????????????????????????????????????????????????????????????????????????????????0????????????0????00????????????????????????0?00???????????????????00???????????????000?0?????11?????????????…
	Maxakalisaurus ??????????????????????????????????????????????001???1011110?1?1?1001?10?010000010-000??1???10????????????????0???1???????100?010111?0?0??1?10????1?????00100??011100?101101????????????????????1?1???????????????????????????????????????????????0?????????????????????????????1???????0????0??0??000000000??0000000??0??????0000000000?00????????????000?00?00???000?0????0000?00000001111110??…
	Gondwanatitan ????????????????????????????????????????????????????????????1???0??????????????????????????1?000?0????0?????1????11?01??1101?1111110111001111101011110?0?1011101110??101?0??????10????01??????????01?011111110??????????????????1?01111???1??0???0?????????101???????????????????????????0?????0??00000?000??????000??0?00???0000000000?00?????????????0000000000?000000???0000?00000000000?0111?…
	Muyelensaurus ??????????????1??1?10?????????????1??0111??011??????10?1????1?1??000?10??1?0?0010-000??1110110??000101000111001111???????00???1?0?101?00?10111?01???10000?0011101101??0??0??000010??0???0??????1??011?001??11?????????????????????????1111010001101?1??00???????????????????????????0???????0???????000?000??0000000??0?00???0000000000?00????????????000?00000???000?0????000??00000000000?00001…
	Overosaurus ????????????????????????????????????????????????????????????1?1?0000?10???00?0010-01001??1011100?0???11??10010110111?11?1101011?11111???01011?000??????0??0?0???1101011?????????????????????????????????????????????????????????10?1111????????????????????????????????????????????????0???????0??000???000??0000??0?????????0000000000???????????????000000??????000???000000?0?????000000?0??????…
	Epachthosaurus ????????????????????????????????????????????????????????????1????????????????????????????????00001000101110111100011111?0101101011100101010100100?10101011001000110???0?0????????????????????1?1?10111110100101110011101101101-011?11?1??1111?010??00101101100011011110?1110110?????????00?????????0000000000?000000??0000?????????0000????????????????00000?0000????00?00000000???0000000000000…
	Panamericansaurus ????????????????????????????????????????????????????????????????????????????????????????????????????????????????????0???110???1100111?10?10101000???10000?011??11??????1??????????????????????????01?01?1??110??????????????????????????????????????????????????????????????????????????????????????00???00??????00???0????????????0?00???????????????????00?00????????????000?????0000?000??…
	Rinconsaurus ???????????11?????????????????????????????????????????1111????1?1????10?0110?00?0-00???0?1111???????????????10??01??????1?00??1?00100010?10101?00???10000?001110111???010???00??1?0?0???0??11?111????0?00??110????????????????????011?1?11?1101??1001??0?0?????????????????????????????????????0???0000?000000000000??0??????0000000000?00????????????00000000000?000000???000??00000000000000????…
	Aeolosaurus ????????????????????????????????????????????????????????????1????01??10????0???1??00????0???0??01?0?0??111???0??01??????0101?11101111110?11111?100111010100111?1111?01011011???????????????????????????????????????????????????????????????????????01100100????????????????????????????0????????????0????00??????????????????0000000000???????????????000?00??????000??????000???????00?000????????…
	Paludititan ????????????????????????????????????????????????????????????1????????????????????????????????00101000?1??100101011??????1111?01?00101001010101?0011110001?011?01100??1?10011????????????????????????????????????????????????????????11111111111101???0?????????????????????????????????0?0????????000???000????????0???????????????0000????????????????00000??????????0????000???????000000????????…
	Trigonosaurus ??????????????????????????????????????????????????????????????1?1001?10??100?0010-010010???1??000100001??11010010111?1??010?011101111110?1011100001110101?011?01???10???????????????????????????????????????????????????????????11?1101????????????????????????????????????????????????0?????000?0000???000??0000????????????0000000000???????????????000000??????000??????000?0?????000000??????…
	Argentinosaurus ????????????????????????????????????????????????????????????1???????????????????0-??1??00110000001000??10101011000110????????????????????????????????????????????????10????????????????????????????????????????????????????????????????????????????????????100???????????????????????????0????????00????0???????????????????????????0??????????????????000??????????????????????????????????0?0…
	Argyrosaurus ??????????????????????????????????????????????????????????????????????????????????????????????????????????????????????????????????????????????????????????????????????????????????????????????????110011111???1101000011011101-??????????????????????????????????????????????????????????????????????000???00????00???00?????????????????????????????????????00????????????????????00??????0?0????…
	Futalognkosaurus ????????????????????????????????????????????????????????????1111?001?100010000010-100010?11001?0???????1?1?0?11?0111011?1????0100?10000?010100?0???1011?????????????????????????????????????????????????????????????????????????1111111011111110000??????????????????????????????????????????000?0000???0????0000??0?????????000000?00????????????????0000????????000?0?000????0?????00?????0?…
	Mendozasaurus ????????????????????????????????????????????????????????????1?1?00?1?10?000000010-1000?011100???????????????????????????1101?01?0?100?00010100?001?101101?000000000???01111?000?00??1??????????1110111110100101??????????????????????????11????????????1???10?0011????0?11??1101???????000????????00000??0000000000???0000???000000000000?????????????000?00?00?0?000?00???0000?000000000000?000?…
	Chubutisaurus ????????????????????????????????????????????????????????????1??????????????????0?????????????00?1?000?0??1??1????0??????0000?010001000000000000010??00?00000000?000??101000????111??10?01?????????010011000010???110?00?101???????????????????0?00?11001001000?????????????????????????000????????00000000000000000???0000?????????0?00?00?????????????0000000000?????00???000?0000000000000?000?…
	Lirainosaurus ????????????????????????????????0?0100100???????????1?11010?1???????????????????????????1????101011101111000000011??????1111?01000100000010101?0111?01100?000?00111??101001?10?011??111110111011?101111101??1010110????????????1????1?1111??1??????011010111000001?????????????1???????00???0???????000?000??????000??0?00???????000000?00??????0?00???00?0000000?????00???0000000000000000??0000…
	Ligabuesaurus ????????????????????????????????????????????????????100110001?1?10?0??0???0000010-0011?001000?1????0??1???00011??0??????????????????????????????????????????????????????????011110??10?11?????????010001110000??????????????????????????????????????110110??10001011??0110??????????????????0????0000?0??0???000?00???0?00???000000?0???00????????????000????00?00000??0??????0?00000????????000?…
	Pellegrinisaurus ?????????????????????????????????????????????????????????????????????????????????????????????????????????????1???????0?111?11???10110?00110100?00???10?00?001??0111????????????????????????????????????????????????????????????????????????????????0?1?1???????????????????????????????0????????????0????00???????????????????????0000???0????????????????00????0??????0???000?0?????000000???…
	Dreadnoughtus ????????????????????????????????????????????????????1011010?1?1?1001?10??00000010-1000?00??1?000001001010100011001??00?111111010011010011111?1100111011001001001110??10100110011101011111100100111011111000010111111101?????????0?11111011110101010011011001011100110?00???0?????????????0?00??????00000000??????000??0?00????????00000000??????????????000000000????0000000000000000000000?0000?…
	Normanniasaurus ????????????????????????????????????????????????????????????1???????????????????????????????????????????????????????????110??110011?10???1111?0??1?100000?011??10?0?????????????????????????????????????????????????????????????????101??????1?1?????????????????????????????????????????0??????????0????00????????0?????????????????00???????????????????00???0???????????000???????000000????…
	Nemegtosaurus 1?1100011?01110111111001111111100111101000110100101110111001??????????????????????????????????????????????????????????????????????????????????????????????????????????0??????????????????????????????????????????????????????????????????????????????????????????????????????????????0??0???00???0???????????????????00????000??0000???????000000000000??????????????????????????????????????????…
	Wintonotitan ????????????????????????????????????????????????????????????1???????????????????0-00???????1?????????????1?1?1??????0????000??1000100????00000000?11????0?00????000??1?1000??00?????10000???????????0000?00??0101110001?0???1??00???111??????00101????????????????????????????????????????????????????????????????????????????????????????????????????????????????????????????????????????????????…
	Tastavinsaurus ????????????????????????????????????????????????????????????1????????????????????????????????00000000001?1100001000010??0000?01100100000000000001011110000000?0?000??1?01011???????????????????????????????????????0000?????????110110111101100100101001101011001110001110??????????????????????????????????????????????????????????????????????????????????????????????????????????????????????…
	Malarguesaurus ????????????????????????????????????????????????????????????????????????????????????????????????????????????????????????000??01000100000?1000000000010000?00??0?010????????????????????????????????????????????????????????????????????????????????0?0??????????????????????????????????????????????0????00??????????????????????????0????????????????????00???????????????000?0??????00000?????…
	Ampelosaurus ??????????????111111100????????10??????????10101111?100111?11?1?100??10??000?0010-1000?01????00101001?11010010?011??????011?????001000?0?1010??011111?100?00110?110???0?????01??11??11110?01101???01?11101001011?10?101??????????1????1011011?00?1?011?1???1010110?????????????1?????????00?0??0??00?0??000??000000???0??????0000????0??0??????????????00?00?00???000??????0000000000?00000??0????…
	Bonitasaura ???????1??????10111?1?????0???????????????????1?1?1?1011110?1?11101111000?0010010-0110?011000?0000011?11001100??01??????100??0100?100111010101100?1111010100011?110001010011??????????????????????01????01??1010010?1?1?????????????????1?110111100111??0?0100010111000011??????0??????0000?00000000000?000??000000???0000???00000000000?0????00??????000?00?00000000?00???00000???00000000??000???…
	Jiangshanosaurus ?????????????????????????????????????????????????????????????????????????????????????????????00??1????????0?00???????????000?0??0?10000?010000??????00?0000000000?0??1??????001011111??1?11?1?0???????????????????????????????????????????0?1????0???????????????????????????????????????00?????????0???000???????????????????????0?00??0??????????????00?0?0??????????????000??000??000000???…
	Daxiatitan ????????????????????????????????????????????????????????????1?1?1110?10??11001110-000100???11000?1???1?11?1?1??100???????000?000011000???101001011?1110????????????10101??0?0110001010010100000????????????????????????????????????????????????????00100100???????????????????????????????0????0??000???00???0000????????????0000?0?000000???00????????????????0?000?????????000???0??????????????00…
	Karongasaurus ??????????????????????????????????????????????0100??1011110?????????????????????????????????????????????????????????????????????????????????????????????????????????????????????????????????????????????????????????????????????????????????????????????????????????????????????????????????0???????????????????????0???????????0????????????????????????????????????????????????????????????????…
	Atsinganosaurus ????????????????????????????????????????????????????0?10111?1?1?1001?10?000000?????????0?????00001???????110001001??11???101?0???1101????101?1?01??????00???????001????????????0??0???0???????1???01110101001???????????????????????????????????????????????00???????????????????????????00?0??0??0000??000??000000???0?0????000000?00000?????????????000000000?0?000???000000?000000000000?000…
	Lohuecotitan ????????????????????????????????????????????????????????????1?1?100??100????????0-?????0?1111011?1???1?110111?????1???1?11?0101000110?00010100100???11001?100??1111???011111??????????????????????????????????1????????????????111????????010?01001010?011?0000111?????????????????????0??0???00??000?0?000??0000??0????00???00000000000?0????????????000000???0??00000000000000?????000000?0?00??…
	Shingopana ????????????????????????????????????????????????????????????1?1?10?11100?100?0010-0100?????????????????????????????????????????????????????????????????????????????1011???????????????????????????01??1?01??1????????????????????????????1???????????????????????????????????????????????????0?0??0??0???????000000???0??????0000??????????????????????????????????000??????????????????????????0???…
	Mansourasaurus ??????????????????????????????????????????????00111?????????1?1?1000?1???0000?01?????????????????????????????????????????????????????????????????????????????????????10?????0100111?11111101111111?110100???101????0111??????????????????1????????????????????????????00???????1???????????????0??0??0????0??000000???0??????000000?0???0?????????????????00000???000??????000??00000???0????0??…
	Mnyamawamtuka ????????????????????????????????????????????????????1?11000?1?1?1001110001?????10-000??011110100000?110111?0000001??1???1?00?00000100010?0100?101001100000100001000??101001?000?01??000?1??????100??10?01000101?????????0010??????????????0???00????1001???0010100????0010?1???0???????0?00???00??000??00000?000000???0000???0000000000000?????????????00000?00?0?000?00??00000?0000000?000?0000?…
	Notocolossus ????????????????????????????????????????????????????????????1?????????????????110-??0??0?11?1???????????????????????????0000?01100100011?10100?01??11110???????????????1011???????????????????????11?1001?0010??????????????????????????????????????????????????????0?0001??110????????0?????????????0???0???????00???0??????????0??000????????????????00????00???????0????????????00?00?????0????…
	Patagotitan ????????????????????????????????????????????????????0?11??0?1?1?1000?101010000010-??1??001100110011?00?11101001000??????01001010001?1000010100????1111111101???111000101??1?11?110111??111110101010110??10001010?1???10?????????????????0??1????0?100101000????????????????????????????0?00??000??00000?000??000000???0?00???0000000?00000?????????????00?0000000?000000???000?00000000?000??0?????…
;
END;
