# Supplementary material for: A new African Titanosaurian Sauropod Dinosaur from the middle Cretaceous Galula Formation (Mtuka Member), Rukwa Rift Basin, Southwestern Tanzania
Source: PLoS One. 2019 Feb 13;14(2):e0211412. doi: 10.1371/journal.pone.0211412 (PMC6374010; doi:10.1371/journal.pone.0211412)
Supplement: S3 File — (NEX) [file pone.0211412.s003.nex]

#NEXUS
begin data;
dimensions ntax=55 nchar=272;
format missing=? symbols="0~1";
matrix
Camarasaurus     0100000000000000000010000000000100000000010000000000010001000000101000001000000010000?0000000000000000000000000000001?000000000000000000000000000000010000000000000000000?000000000000001?000000000000000000001000000000?0000010000000010000000000100000000000000000000000000000
Brachiosaurus    0100000000000010000001001000000100001111?100000000000000?000100?00?00000010000000?00??010000010001100001000000000000100?0000?00000100000000000001?000000000000000000010?0?0?0?00000??000100000000000000000000010?0?000000011?00?01?110110??01000000000010000?0??010000?????????0
Euhelopus        000000??0????0?????????0??????0???????????????01000?010011011100111000110101011011000?00011011000110010??1110?000?1?100????????????????????????????????????????????1110?????0100100010010000100???0100?0000000???????????0?????1???11010?1010000000000010000001000?1000010?0???0
Phuwiangosaurus  ?????????????0?????????11???????0010000?0000?0??????1000110?0100111000101101011011000?0??????100011001000101000000??1?001000?0100010000000000000010000000000000000011101011?01001?0?1?111??????1??010000000000100000010?????????010111100?011000?0?001010010101001?????????????0
Tangvayosaurus   ????????????????????????????????????????????????????????????0??????0?????????1???????????????1?001???????????????0?????0?0010?11001000000000000??10?0000000000000?0????1?11?????????????????????????????????0??????????????????????????0010?1?0000?00101?0?0000?00110?????110100
Angolatitan      ????????????????????????????????????????????????????????????????????????????????????????????????????????????????????????????????????????????????????????????????????????????00?1100?11000?????????110001110010101000000?1010????????????????????????????????????????????????????
Andesaurus       ????????????????????????????????????????????????????????????1????????????????????????????????01001????0??00?1???00??0???0001001101100000000000??00?000000000000000?????1001???????????????????????01000011???????????????1?11??????????001110001001?????????????????????????????
Rukwatitan       ????????????????????????????????????????????????????????????1?1?1001?1???100???1????????????????????????????????????????1100?01000100000?1010010010100000100000001000101001???0010??1?0111?1?11???0110100110101??0?????????????001111111?1??????????????????????????????????????
Malawisaurus     0?0????0??0???????11100???1????00011001101100100000??00010001?1?10111100010010010?0010?011110000000101011100101?011????01101?01001100001010111000011100001101100000101010011??????????????00001111011010000010111010000?0011?????????????????00001011?01???1110000?????????????1
Diamantinasaurus ??????????????1?????????????????0???0111???101??????????????1??1???????00?????010??????00100010001?1??11?111001001???????????????????????????????????????????????????10?????????10??10001101000???1100100111000111000011000110110101111101011100?11011111100010111110???????????
Tapuiasaurus     1011111111111100011110011111111?00101000111101101011101110001?1??????????1????????00??????????0000010?010110001??1???????????????????????????????????????????????????10???????????????????010111???????????????1?0??111??????????????????????????????100????????????????????????
Isisaurus        ??????????????10?1???0??????????1???0?00?1????????????????????1?1001?100000000010?0001?0011000000010001001000????11101??1101?00001100000?10100000?110000100000001100?101001?0011101??0010100000???01100001101011001?????????????11?01?0?01111000110?????????????????????????????
Opisthocoelicaudia ??????????????????????????????????????????????????????????????????????????????0110000?001100110101100011001011101?11001101?1101001100000000000?011?0011000000000001??1010011111011111?1110111101110111110111111111011111101101??1?011?111?11111010101101011101111011110010101110
Rapetosaurus     101010111101111011111000??1111100011111111111101100?10111101111?10011100010010010?0001101111101000011111111010110111111?110100100110100001011100011100000001000011010?01?01?0111111?0001010000111?011010011110110010110?00110???01011011010100000110100001110?0000????0010?????1
Saltasaurus      ??????????????111?101111???????010011101???001??????????????1?0110011100000100010?0000?10111010001111111110010000111010?1111?01011100000011100000101010001000000111???0?001?0011101?11011111110111111111011111111110111????????111111?1???11?111011001110111111111?1???????????1
Neuquensaurus    ????????????????????????????????????????????????????????????1?11100111??00?1???10?0000?1011101000101011111001000011101??1111?01011100000?1110000?1?101?001000000111???0??0??1011001111?1111111011101111?011111111110111????????111111110??1?1111011001110110010111111?00???????1
Alamosaurus      ????????????????????????????????????????????????????1??101??1?1110011100000000010?1000?001100?01001001110110000111?????111111110011000011101001001110110110010001110???10011000110111101100110011101111101111011101??111101101?1??111?1011?10101001???1???????11?0?1????????????
Paralititan      ????????????????????????????????????????????????????????????1???????????????????????????????????01??0????????0??0???0???1000?01010100???010100?00??????0????????????????????????????110110???101?1111111010111?????????????????10????1???????001?1??????????????????????????????
Baurutitan       ????????????????????????????????????????????????????????????????????????????????????????????????????????????????????00??111111100?1000001101011001110110010010001??????10011????????????????????????????????????????????????????????????????????????????????????????????????????
Maxakalisaurus   ??????????????????????????????????????????????001???1011110?1?1?1001?10?010000010?000??1???10????????????????0???1???????100?010111?0?0??1?10????1?????00100??011100?101101????????????????????1?1???????????????????????????????????????????????0?????????????????????????????1
Gondwanatitan    ????????????????????????????????????????????????????????????1???0??????????????????????????1?000?0????0?????1????11?01??1101?1111110111001111101011110?0?1011101110??101?0??????10????01??????????01?011111110??????????????????1?01111???1??0???0?????????101??????????????????
Muyelensaurus    ??????????????1??1?10?????????????1??0111??011??????10?1????1?1??000?10??1?0?0010?000??1110110??000101000111001111???????00???1?0?101?00?10111?01???10000?0011101101??0??0??000010??0???0??????1??011?001??11?????????????????????????1111010001101?1??00???????????????????????
Overosaurus      ????????????????????????????????????????????????????????????1?1?0000?10???00?0010?01001??1011100?0???11??10010110111?11?1101011?11111???01011?000??????0??0?0???1101011?????????????????????????????????????????????????????????10?1111?????????????????????????????????????????
Epachthosaurus   ????????????????????????????????????????????????????????????1????????????????????????????????00001000101110111100011111?0101101011100101010100100?10101011001000110???0?0????????????????????1?1?10111110100101110011101101101?011?11?1??1111?010??00101101100011011110?1110110?
Panamericansaurus ????????????????????????????????????????????????????????????????????????????????????????????????????????????????????0???110???1100111?10?10101000???10000?011??11??????1??????????????????????????01?01?1??110??????????????????????????????????????????????????????????????????
Rinconsaurus     ???????????11?????????????????????????????????????????1111????1?1????10?0110?00?0?00???0?1111???????????????10??01??????1?00??1?00100010?10101?00???10000?001110111???010???00??1?0?0???0??11?111????0?00??110????????????????????011?1?11?1101??1001??0?0??????????????????????
Aeolosaurus      ????????????????????????????????????????????????????????????1????01??10????0???1??00????0???0??01?0?0??111???0??01??????0101?11101111110?11111?100111010100111?1111?01011011???????????????????????????????????????????????????????????????????????01100100?????????????????????
Paludititan      ????????????????????????????????????????????????????????????1????????????????????????????????00101000?1??100101011??????1111?01?00101001010101?0011110001?011?01100??1?10011????????????????????????????????????????????????????????11111111111101???0??????????????????????????
Trigonosaurus    ??????????????????????????????????????????????????????????????1?1001?10??100?0010?010010???1??000100001??11010010111?1??010?011101111110?1011100001110101?011?01???10???????????????????????????????????????????????????????????11?1101?????????????????????????????????????????
Argentinosaurus  ????????????????????????????????????????????????????????????1???????????????????0???1??00110000001000??10101011000110????????????????????????????????????????????????10????????????????????????????????????????????????????????????????????????????????????100??????????????????
Argyrosaurus     ??????????????????????????????????????????????????????????????????????????????????????????????????????????????????????????????????????????????????????????????????????????????????????????????????110011111???1101000011011101??????????????????????????????????????????????????
Futalognkosaurus ????????????????????????????????????????????????????????????1111?001?100010000010?100010?11001?0???????1?1?0?11?0111011?1????0100?10000?010100?0???1011?????????????????????????????????????????????????????????????????????????1111111011111110000?????????????????????????????
Mendozasaurus    ????????????????????????????????????????????????????????????1?1?00?1?10?000000010?1000?011100???????????????????????????1101?01?0?100?00010100?001?101101?000000000???01111?000?00??1??????????1110111110100101??????????????????????????11????????????1???10?0011????0?11??1101
Chubutisaurus    ????????????????????????????????????????????????????????????1??????????????????0?????????????00?1?000?0??1??1????0??????0000?010001000000000000010??00?00000000?000??101000????111??10?01?????????010011000010???110?00?101???????????????????0?00?11001001000??????????????????
Lirainosaurus    ????????????????????????????????0?0100100???????????1?11010?1???????????????????????????1????101011101111000000011??????1111?01000100000010101?0111?01100?000?00111??101001?10?011??111110111011?101111101??1010110????????????1????1?1111??1??????011010111000001?????????????1
Ligabuesaurus    ????????????????????????????????????????????????????100110001?1?10?0??0???0000010?0011?001000?1????0??1???00011??0??????????????????????????????????????????????????????????011110??10?11?????????010001110000??????????????????????????????????????110110??10001011??0110??????
Pellegrinisaurus ?????????????????????????????????????????????????????????????????????????????????????????????????????????????1???????0?111?11???10110?00110100?00???10?00?001??0111????????????????????????????????????????????????????????????????????????????????0?1?1????????????????????????
Dreadnoughtus    ????????????????????????????????????????????????????1011010?1?1?1001?10??00000010?1000?00??1?000001001010100011001??00?111111010011010011111?1100111011001001001110??10100110011101011111100100111011111000010111111101?????????0?11111011110101010011011001011100110?00???0????
Normanniasaurus  ????????????????????????????????????????????????????????????1???????????????????????????????????????????????????????????110??110011?10???1111?0??1?100000?011??10?0?????????????????????????????????????????????????????????????????101??????1?1????????????????????????????????
Nemegtosaurus    1?1100011?01110111111001111111100111101000110100101110111001??????????????????????????????????????????????????????????????????????????????????????????????????????????0?????????????????????????????????????????????????????????????????????????????????????????????????????????
Wintonotitan     ????????????????????????????????????????????????????????????1???????????????????0?00???????1?????????????1?1?1??????0????000??1000100????00000000?11????0?00????000??1?1000??00?????10000???????????0000?00??0101110001?0???1??00???111??????00101??????????????????????????????
Tastavinsaurus   ????????????????????????????????????????????????????????????1????????????????????????????????00000000001?1100001000010??0000?01100100000000000001011110000000?0?000??1?01011???????????????????????????????????????0000?????????110110111101100100101001101011001110001110??????
Malarguesaurus   ????????????????????????????????????????????????????????????????????????????????????????????????????????????????????????000??01000100000?1000000000010000?00??0?010????????????????????????????????????????????????????????????????????????????????0?0??????????????????????????
Ampelosaurus     ??????????????111111100????????10??????????10101111?100111?11?1?100??10??000?0010?1000?01????00101001?11010010?011??????011?????001000?0?1010??011111?100?00110?110???0?????01??11??11110?01101???01?11101001011?10?101??????????1????1011011?00?1?011?1???1010110?????????????1
Bonitasaura      ???????1??????10111?1?????0???????????????????1?1?1?1011110?1?11101111000?0010010?0110?011000?0000011?11001100??01??????100??0100?100111010101100?1111010100011?110001010011??????????????????????01????01??1010010?1?1?????????????????1?110111100111??0?0100010111000011??????
Jiangshanosaurus ?????????????????????????????????????????????????????????????????????????????????????????????00??1????????0?00???????????000?0??0?10000?010000??????00?0000000000?0??1??????001011111??1?11?1?0???????????????????????????????????????????0?1????0??????????????????????????????
Daxiatitan       ????????????????????????????????????????????????????????????1?1?1110?10??11001110?000100???11000?1???1?11?1?1??100???????000?000011000???101001011?1110????????????10101??0?0110001010010100000????????????????????????????????????????????????????00100100?????????????????????
Karongasaurus    ??????????????????????????????????????????????0100??1011110?????????????????????????????????????????????????????????????????????????????????????????????????????????????????????????????????????????????????????????????????????????????????????????????????????????????????????
Atsinganosaurus  ????????????????????????????????????????????????????0?10111?1?1?1001?10?000000?????????0?????00001???????110001001??11???101?0???1101????101?1?01??????00???????001????????????0??0???0???????1???01110101001???????????????????????????????????????????????00??????????????????
Lohuecotitan     ????????????????????????????????????????????????????????????1?1?100??100????????0??????0?1111011?1???1?110111?????1???1?11?0101000110?00010100100???11001?100??1111???011111??????????????????????????????????1????????????????111????????010?01001010?011?0000111??????????????
Shingopana       ????????????????????????????????????????????????????????????1?1?10?11100?100?0010?0100?????????????????????????????????????????????????????????????????????????????1011???????????????????????????01??1?01??1????????????????????????????1??????????????????????????????????????
Mansourasaurus   ??????????????????????????????????????????????00111?????????1?1?1000?1???0000?01?????????????????????????????????????????????????????????????????????????????????????10?????0100111?11111101111111?110100???101????0111??????????????????1????????????????????????????00???????1
Mnyamawamtuka    ????????????????????????????????????????????????????1?11000?1?1?1001110001?????10?000??011110100000?110111?0000001??1???1?00?00000100010?0100?101001100000100001000??101001?000?01??000?1??????100??10?01000101?????????0010??????????????0???00????1001???0010100????0010?1???0
Notocolossus     ????????????????????????????????????????????????????????????1?????????????????110???0??0?11?1???????????????????????????0000?01100100011?10100?01??11110???????????????1011???????????????????????11?1001?0010??????????????????????????????????????????????????????0?0001??110?
Patagotitan      ????????????????????????????????????????????????????0?11??0?1?1?1000?101010000010???1??001100110011?00?11101001000??????01001010001?1000010100????1111111101???111000101??1?11?110111??111110101010110??10001010?1???10?????????????????0??1????0?100101000?????????????????????
;
end;

begin trees ; 
tree tnt_1 = [&U] 
(Camarasaurus ,(Brachiosaurus ,((Euhelopus ,(Phuwiangosaurus ,Tangvayosaurus )),((((Angolatitan ,Andesaurus ),(Chubutisaurus ,Wintonotitan )),(Tastavinsaurus ,(Mnyamawamtuka ,(Atsinganosaurus ,(Malawisaurus ,(Karongasaurus ,((Rukwatitan ,(Isisaurus ,(((Diamantinasaurus ,Argyrosaurus ),((Saltasaurus ,Neuquensaurus ),(Paralititan ,Maxakalisaurus ))),(((Ampelosaurus ,Mansourasaurus ,(Opisthocoelicaudia ,Lirainosaurus )),(Paludititan ,(Dreadnoughtus ,(Alamosaurus ,Baurutitan )))),(Mendozasaurus ,(Futalognkosaurus ,(Nemegtosaurus ,(Epachthosaurus ,Pellegrinisaurus ),((Argentinosaurus ,(Ligabuesaurus ,Patagotitan )),(Lohuecotitan ,(Daxiatitan ,Notocolossus )))))))))),(Rapetosaurus ,((Tapuiasaurus ,Muyelensaurus ,(Rinconsaurus ,Bonitasaura )),(Panamericansaurus ,Normanniasaurus ,Shingopana ,(Gondwanatitan ,Overosaurus ),(Aeolosaurus ,Trigonosaurus ))))))))))),(Malarguesaurus ,Jiangshanosaurus )))));

end ; 
