# Supplementary material for: A new African Titanosaurian Sauropod Dinosaur from the middle Cretaceous Galula Formation (Mtuka Member), Rukwa Rift Basin, Southwestern Tanzania
Source: PLoS One. 2019 Feb 13;14(2):e0211412. doi: 10.1371/journal.pone.0211412 (PMC6374010; doi:10.1371/journal.pone.0211412)
Supplement: S5 File — (TRE) [file pone.0211412.s005.tre]

#NEXUS
[ID: 1139976483]
begin taxa;
	dimensions ntax=55;
	taxlabels
		Camarasaurus
		Brachiosaurus
		Euhelopus
		Phuwiangosaurus
		Tangvayosaurus
		Angolatitan
		Andesaurus
		Rukwatitan
		Malawisaurus
		Diamantinasaurus
		Tapuiasaurus
		Isisaurus
		Opisthocoelicaudia
		Rapetosaurus
		Saltasaurus
		Neuquensaurus
		Alamosaurus
		Paralititan
		Baurutitan
		Maxakalisaurus
		Gondwanatitan
		Muyelensaurus
		Overosaurus
		Epachthosaurus
		Panamericansaurus
		Rinconsaurus
		Aeolosaurus
		Paludititan
		Trigonosaurus
		Argentinosaurus
		Argyrosaurus
		Futalognkosaurus
		Mendozasaurus
		Chubutisaurus
		Lirainosaurus
		Ligabuesaurus
		Pellegrinisaurus
		Dreadnoughtus
		Normanniasaurus
		Nemegtosaurus
		Wintonotitan
		Tastavinsaurus
		Malarguesaurus
		Ampelosaurus
		Bonitasaura
		Jiangshanosaurus
		Daxiatitan
		Karongasaurus
		Atsinganosaurus
		Lohuecotitan
		Shingopana
		Mansourasaurus
		Mnyamawamtuka
		Notocolossus
		Patagotitan
		;
end;
begin trees;
	translate
		1	Camarasaurus,
		2	Brachiosaurus,
		3	Euhelopus,
		4	Phuwiangosaurus,
		5	Tangvayosaurus,
		6	Angolatitan,
		7	Andesaurus,
		8	Rukwatitan,
		9	Malawisaurus,
		10	Diamantinasaurus,
		11	Tapuiasaurus,
		12	Isisaurus,
		13	Opisthocoelicaudia,
		14	Rapetosaurus,
		15	Saltasaurus,
		16	Neuquensaurus,
		17	Alamosaurus,
		18	Paralititan,
		19	Baurutitan,
		20	Maxakalisaurus,
		21	Gondwanatitan,
		22	Muyelensaurus,
		23	Overosaurus,
		24	Epachthosaurus,
		25	Panamericansaurus,
		26	Rinconsaurus,
		27	Aeolosaurus,
		28	Paludititan,
		29	Trigonosaurus,
		30	Argentinosaurus,
		31	Argyrosaurus,
		32	Futalognkosaurus,
		33	Mendozasaurus,
		34	Chubutisaurus,
		35	Lirainosaurus,
		36	Ligabuesaurus,
		37	Pellegrinisaurus,
		38	Dreadnoughtus,
		39	Normanniasaurus,
		40	Nemegtosaurus,
		41	Wintonotitan,
		42	Tastavinsaurus,
		43	Malarguesaurus,
		44	Ampelosaurus,
		45	Bonitasaura,
		46	Jiangshanosaurus,
		47	Daxiatitan,
		48	Karongasaurus,
		49	Atsinganosaurus,
		50	Lohuecotitan,
		51	Shingopana,
		52	Mansourasaurus,
		53	Mnyamawamtuka,
		54	Notocolossus,
		55	Patagotitan
		;
tree con_all_compat = [&U] (1[&prob=1.00000000e+000,prob_stddev=0.00000000e+000,prob_range={1.00000000e+000,1.00000000e+000},prob(percent)="100",prob+-sd="100+-0"]:6.360758e-002[&length_mean=6.44179300e-002,length_median=6.36075800e-002,length_95%HPD={3.85161200e-002,9.03423900e-002}],2[&prob=1.00000000e+000,prob_stddev=0.00000000e+000,prob_range={1.00000000e+000,1.00000000e+000},prob(percent)="1…
end;
