# Supplementary material for: A new African Titanosaurian Sauropod Dinosaur from the middle Cretaceous Galula Formation (Mtuka Member), Rukwa Rift Basin, Southwestern Tanzania
Source: PLoS One. 2019 Feb 13;14(2):e0211412. doi: 10.1371/journal.pone.0211412 (PMC6374010; doi:10.1371/journal.pone.0211412)
Supplement: S6 File — (TREE) [file pone.0211412.s006.tree]

#NEXUS
Begin taxa;
	Dimensions ntax=55;
		Taxlabels
			Camarasaurus
			Brachiosaurus
			Euhelopus
			Phuwiangosaurus
			Tangvayosaurus
			Angolatitan
			Andesaurus
			Rukwatitan
			Malawisaurus
			Diamantinasaurus
			Tapuiasaurus
			Isisaurus
			Opisthocoelicaudia
			Rapetosaurus
			Saltasaurus
			Neuquensaurus
			Alamosaurus
			Paralititan
			Baurutitan
			Maxakalisaurus
			Gondwanatitan
			Muyelensaurus
			Overosaurus
			Epachthosaurus
			Panamericansaurus
			Rinconsaurus
			Aeolosaurus
			Paludititan
			Trigonosaurus
			Argentinosaurus
			Argyrosaurus
			Futalognkosaurus
			Mendozasaurus
			Chubutisaurus
			Lirainosaurus
			Ligabuesaurus
			Pellegrinisaurus
			Dreadnoughtus
			Normanniasaurus
			Nemegtosaurus
			Wintonotitan
			Tastavinsaurus
			Malarguesaurus
			Ampelosaurus
			Bonitasaura
			Jiangshanosaurus
			Daxiatitan
			Karongasaurus
			Atsinganosaurus
			Lohuecotitan
			Shingopana
			Mansourasaurus
			Mnyamawamtuka
			Notocolossus
			Patagotitan
			;
End;
Begin trees;
	Translate
		1 Camarasaurus,
		2 Brachiosaurus,
		3 Euhelopus,
		4 Phuwiangosaurus,
		5 Tangvayosaurus,
		6 Angolatitan,
		7 Andesaurus,
		8 Rukwatitan,
		9 Malawisaurus,
		10 Diamantinasaurus,
		11 Tapuiasaurus,
		12 Isisaurus,
		13 Opisthocoelicaudia,
		14 Rapetosaurus,
		15 Saltasaurus,
		16 Neuquensaurus,
		17 Alamosaurus,
		18 Paralititan,
		19 Baurutitan,
		20 Maxakalisaurus,
		21 Gondwanatitan,
		22 Muyelensaurus,
		23 Overosaurus,
		24 Epachthosaurus,
		25 Panamericansaurus,
		26 Rinconsaurus,
		27 Aeolosaurus,
		28 Paludititan,
		29 Trigonosaurus,
		30 Argentinosaurus,
		31 Argyrosaurus,
		32 Futalognkosaurus,
		33 Mendozasaurus,
		34 Chubutisaurus,
		35 Lirainosaurus,
		36 Ligabuesaurus,
		37 Pellegrinisaurus,
		38 Dreadnoughtus,
		39 Normanniasaurus,
		40 Nemegtosaurus,
		41 Wintonotitan,
		42 Tastavinsaurus,
		43 Malarguesaurus,
		44 Ampelosaurus,
		45 Bonitasaura,
		46 Jiangshanosaurus,
		47 Daxiatitan,
		48 Karongasaurus,
		49 Atsinganosaurus,
		50 Lohuecotitan,
		51 Shingopana,
		52 Mansourasaurus,
		53 Mnyamawamtuka,
		54 Notocolossus,
		55 Patagotitan
;
tree TREE1 = (1[&height=85.74010553822332,height_95%_HPD={80.24326306581497,91.78335797786713},height_median=85.75520706176758,height_range={79.50025478005409,91.79885375499725},length=9.68905123649612,length_95%_HPD={0.07725806534290314,19.777128219604492},length_median=8.831962585449219,length_range={0.003662245813757181,84.10160064697266},rate=0.012901744244247032,rate_95%_HPD={5.3507986668984…
End;
