# Supplementary material for: A new African Titanosaurian Sauropod Dinosaur from the middle Cretaceous Galula Formation (Mtuka Member), Rukwa Rift Basin, Southwestern Tanzania
Source: PLoS One. 2019 Feb 13;14(2):e0211412. doi: 10.1371/journal.pone.0211412 (PMC6374010; doi:10.1371/journal.pone.0211412)
Supplement: S8 File — (TRE) [file pone.0211412.s008.tre]

(Camarasaurus:1.0,(Brachiosaurus:1.0,((Euhelopus:1.0,(Phuwiangosaurus:1.0,Tangvayosaurus:1.0):1.0):1.0,((Malarguesaurus:1.0,Jiangshanosaurus:1.0):1.0,(((Angolatitan:1.0,Andesaurus:1.0):1.0,(Chubutisaurus:1.0,Wintonotitan:1.0):1.0):1.0,(Tastavinsaurus:1.0,(Mnyamawamtuka:1.0,(Atsinganosaurus:1.0,(Malawisaurus:1.0,(Karongasaurus:1.0,((Rapetosaurus:1.0,((Tapuiasaurus:1.0,Muyelensaurus:1.0,(Rinconsaurus:1.0,Bonitasaura:1.0):1.0):1.0,(Panamericansaurus:1.0,Normanniasaurus:1.0,Shingopana:1.0,(Gondwanatitan:1.0,Overosaurus:1.0):1.0,(Aeolosaurus:1.0,Trigonosaurus:1.0):1.0):1.0):1.0):1.0,(Rukwatitan:1.0,(Isisaurus:1.0,(((Diamantinasaurus:1.0,Argyrosaurus:1.0):1.0,((Saltasaurus:1.0,Neuquensaurus:1.0):1.0,(Paralititan:1.0,Maxakalisaurus:1.0):1.0):1.0):1.0,(((Ampelosaurus:1.0,Mansourasaurus:1.0,(Opisthocoelicaudia:1.0,Lirainosaurus:1.0):1.0):1.0,(Paludititan:1.0,(Dreadnoughtus:1.0,(Alamosaurus:1.0,Baurutitan:1.0):1.0):1.0):1.0):1.0,(Mendozasaurus:1.0,(Futalognkosaurus:1.0,(Nemegtosaurus:1.0,(Epachthosaurus:1.0,Pellegrinisaurus:1.0):1.0,((Argentinosaurus:1.0,(Ligabuesaurus:1.0,Patagotitan:1.0):1.0):1.0,(Lohuecotitan:1.0,(Daxiatitan:1.0,Notocolossus:1.0):1.0):1.0):1.0):1.0):1.0):1.0):1.0):1.0):1.0):1.0):1.0):1.0):1.0):1.0):1.0):1.0):1.0):1.0):1.0):1.0);
